# Supplementary material for: Prolonged Differentiation of Neuron-Astrocyte Co-Cultures Results in Emergence of Dopaminergic Neurons
Source: Int J Mol Sci. 2023 Feb 10;24(4):3608. doi: 10.3390/ijms24043608 (PMC9959280; doi:10.3390/ijms24043608)
Supplement: Supplementary file 1 [file ijms-24-03608-s001.zip › Supplementary Table S1.xlsx]

## Sheet: Raw data PCR
Supplementary table 1: Raw Ct values of data presented in Fig. 1
Sample no.	Day	Ct LMXB1	Ct NURR1	Ct PITX3	Ct TH	Ct SLC18A2	Ct SLC6A3	Ct KCNJ6	Ct NES	Ct TUBB3	Ct MAP2	Ct GFAP	Ct SYNPR	Ct DLG4	Ct SLC17A6	Ct SLC32A1	Ct HPRT1	Ct POLR2A	Ct GUSB
1	0	26.8098	29.3063	34.8966	25.3954	34.3072	31.1973	28.4011	20.6231	20.1164	22.5782	Undetermined	35.8848	24.1235	25.9865	33.1515	26.6794	23.2639	26.6326
2	0	26.446	29.3376	36.0333	25.1678	33.4289	30.8747	27.7386	20.3831	19.7558	22.3048	Undetermined	35.9947	24.0758	25.5971	32.5411	26.3049	22.9447	26.4723
3	0	26.3995	29.3654	34.9787	25.3103	33.9079	31.5504	28.5247	20.5262	19.9321	22.5826	Undetermined	36.8401	23.8369	25.8092	33.074	26.4639	23.1143	26.5562
4	0	26.8478	29.6362	Undetermined	25.6158	34.3659	31.384	28.7671	20.7846	20.356	22.859	Undetermined	35.8287	24.4751	26.0519	33.2188	26.9381	23.4026	26.9825
5	0	26.6888	29.6509	35.5781	25.4836	34.29	31.0479	28.3589	20.6717	19.9583	22.4849	Undetermined	36.2542	24.3776	25.7244	33.4056	26.4514	23.2409	26.6965
6	28	26.2141	29.9128	35.565	23.9378	32.9317	34.4971	25.7604	22.7797	19.8867	22.0965	31.8999	29.6844	22.2408	24.3981	27.479	25.644	23.7913	28.0679
7	28	26.1577	29.9133	35.3368	23.8729	32.5178	34.715	25.9225	22.6121	19.8955	21.8727	32.2989	30.0352	21.9674	24.4838	27.5781	25.3269	23.6148	28.0029
8	28	26.0336	29.6404	35.2853	23.8502	33.0242	34.2965	26.3795	22.547	19.8711	22.0576	32.2821	29.8849	21.8639	24.4595	27.7174	25.7544	23.6473	27.8813
9	28	25.6431	29.8182	34.9197	23.8994	32.739	33.8162	26.2902	22.5002	19.8144	21.8818	31.271	29.2799	22.0158	23.9754	27.4474	25.7172	23.6716	27.9278
10	28	25.992	29.879	35.4477	23.9381	32.9323	34.3314	26.1595	22.696	19.7569	21.8923	31.3196	29.4017	22.2396	24.1205	27.533	25.4405	23.7205	27.9389
11	42	26.089	29.3566	34.9904	23.4544	31.9653	35.3645	25.4415	22.6128	19.8465	21.8398	29.7896	28.3999	22.0542	23.9499	27.4266	25.3202	23.7449	28.0883
12	42	26.1991	29.4695	37.3956	23.7733	31.9388	33.7211	25.2742	22.5862	19.8215	21.762	29.7749	28.4151	22.1045	24.1415	27.7478	25.0857	23.7702	27.9273
13	42	26.3858	29.4752	36.4338	23.5562	31.8785	33.7553	25.3341	22.4694	19.9486	21.7526	30.6928	28.1973	21.925	23.9981	27.5914	25.2878	23.8856	28.0869
14	42	26.1785	29.3607	36.8371	23.639	31.8837	34.2974	25.6237	22.7728	19.9167	21.8486	29.5547	28.1796	22.2744	23.927	27.4063	25.3665	23.9359	28.0511
15	42	25.9502	29.4743	33.8188	23.583	31.7915	36.8265	25.6275	22.6909	19.7803	21.6691	28.5398	27.6993	22.2596	23.8921	27.5992	25.2666	23.9186	27.9717
16	56	26.6909	29.5942	36.9246	23.6759	32.421	35.0887	25.8328	22.6153	20.1731	21.9955	27.8951	28.1598	22.4052	23.6795	28.4166	25.332	24.0597	28.1823
17	56	26.5565	29.5207	35.0213	23.7154	32.0533	36.3299	25.6123	22.5945	20.3732	21.9236	28.8809	28.5968	22.1901	24.0389	28.4472	25.1917	23.983	27.8563
18	56	26.423	29.5217	37.8273	23.6268	31.8486	33.8352	25.4882	22.3924	20.2243	21.7623	28.8331	28.4558	21.939	23.8563	28.2799	25.1662	23.7072	27.9439
19	56	26.6889	29.7192	35.5873	23.7115	32.3986	36.0539	26.0106	22.7742	20.3159	21.9651	29.2185	28.2963	22.3903	23.9224	28.4965	25.4373	24.2505	28.2338
20	56	26.1337	29.5268	36.2129	23.2887	31.6668	33.561	25.6108	22.6755	19.9681	21.5984	26.6849	27.2326	22.113	23.4204	27.9477	25.1928	23.82	27.9168
21	63	26.4279	29.5066	34.5604	23.3817	31.0401	34.5227	25.3357	22.8729	20.1663	21.9768	25.1609	27.5609	22.1944	23.3767	27.9347	25.1147	23.766	28.0176
22	63	26.4848	29.9505	35.9087	23.7386	30.9331	35.0448	25.1483	23.0308	20.2214	21.8327	24.0462	27.1584	22.1705	23.5298	27.7847	25.0781	23.9536	27.9703
23	63	26.4264	29.6187	34.7833	23.2056	31.5013	34.3065	25.202	22.7366	20.0151	21.8903	25.7214	27.5096	21.9704	23.3118	27.7953	25.1013	23.7647	28.019
24	63	26.48	29.4134	36.5451	23.3049	31.2735	36.7032	25.4214	22.8487	19.9136	21.8969	25.5476	27.3304	22.0475	23.4939	27.8576	24.9355	23.8146	27.9622
25	63	26.6742	29.6143	36.504	23.4712	31.4519	34.3769	25.5992	22.8574	20.1179	21.7329	25.2927	27.2553	22.304	23.5459	27.4872	25.2371	23.9463	28.0625
26	70	26.6268	29.9652	34.8388	23.5818	31.6569	33.8638	25.6719	22.7487	20.3331	21.8823	25.9649	27.8567	22.3279	23.37	28.3344	25.0969	23.9417	28.212
27	70	26.1205	29.5926	35.7581	23.3911	31.4282	33.9073	25.3942	22.5834	20.4291	21.8334	25.5725	27.9314	22.0164	23.3259	28.0552	24.9975	23.6588	27.9725
28	70	26.237	29.5195	35.7493	23.5073	31.7278	35.293	25.5433	22.6428	20.1578	21.9207	25.4199	27.8212	22.1864	23.5721	28.1364	25.1092	23.7393	27.969
29	70	26.4269	29.7515	37.6835	23.3496	31.4962	33.244	25.5583	22.3938	19.85	21.6933	25.4898	27.214	22.1005	23.3932	28.078	24.8771	23.8506	27.9065
30	70	26.3645	29.527	Undetermined	23.068	31.8707	35.927	25.6261	22.4742	20.1112	21.7362	25.4079	27.465	22.3495	23.3441	28.1528	25.0269	23.7089	27.9186

## Sheet: Statistics
Supplementary Table S1: Full statistics of data presented in Fig. 1. A one-way ANOVA for each gene was performed.
	NEUROG1				NES				TUBB3				MAP2				GFAP				SYNPR				DLG4				SLC17A6				SLC32A1
Tukey's multiple comparisons test	Mean Diff.	95.00% CI of diff.	Summary	Adjusted P Value	Mean Diff.	95.00% CI of diff.	Summary	Adjusted P Value	Mean Diff.	95.00% CI of diff.	Summary	Adjusted P Value	Mean Diff.	95.00% CI of diff.	Summary	Adjusted P Value	Mean Diff.	95.00% CI of diff.	Summary	Adjusted P Value	Mean Diff.	95.00% CI of diff.	Summary	Adjusted P Value	Mean Diff.	95.00% CI of diff.	Summary	Adjusted P Value	Mean Diff.	95.00% CI of diff.	Summary	Adjusted P Value	Mean Diff.	95.00% CI of diff.	Summary	Adjusted P Value
0 vs. 28	5238	3.435 to 7.041	****	<0.0001	1762	1.558 to 1.967	****	<0.0001	-0.4457	-0.6970 to -0.1945	***	0.0002	-0.8686	-1.066 to -0.6710	****	<0.0001	-8453	-9.678 to -7.227	****	<0.0001	-6.77	-7.532 to -6.008	****	<0.0001	-2379	-2.649 to -2.110	****	<0.0001	-1813	-2.159 to -1.468	****	<0.0001	-5794	-6.157 to -5.431	****	<0.0001
0 vs. 42	6664	4.862 to 8.467	****	<0.0001	1791	1.587 to 1.995	****	<0.0001	-0.3985	-0.6498 to -0.1473	***	0.0007	-1025	-1.223 to -0.8274	****	<0.0001	-10.57	-11.79 to -9.342	****	<0.0001	-8.22	-8.982 to -7.458	****	<0.0001	-2292	-2.561 to -2.022	****	<0.0001	-2.09	-2.435 to -1.744	****	<0.0001	-5761	-6.124 to -5.399	****	<0.0001
0 vs. 56	7845	6.042 to 9.648	****	<0.0001	1737	1.533 to 1.942	****	<0.0001	-0.0881	-0.3394 to 0.1631	ns	0.8829	-0.9882	-1.186 to -0.7906	****	<0.0001	-11.97	-13.20 to -10.75	****	<0.0001	-8288	-9.049 to -7.526	****	<0.0001	-2246	-2.515 to -1.976	****	<0.0001	-2326	-2.671 to -1.980	****	<0.0001	-5036	-5.399 to -4.673	****	<0.0001
0 vs. 63	6933	5.130 to 8.735	****	<0.0001	2098	1.894 to 2.302	****	<0.0001	-0.1101	-0.3614 to 0.1411	ns	0.752	-0.8693	-1.067 to -0.6717	****	<0.0001	-15.02	-16.25 to -13.79	****	<0.0001	-8971	-9.733 to -8.209	****	<0.0001	-2214	-2.483 to -1.944	****	<0.0001	-2555	-2.901 to -2.210	****	<0.0001	-5.48	-5.842 to -5.117	****	<0.0001
0 vs. 70	8824	7.021 to 10.63	****	<0.0001	1848	1.644 to 2.052	****	<0.0001	0.02978	-0.2215 to 0.2810	ns	0.999	-0.8715	-1.069 to -0.6739	****	<0.0001	-14.55	-15.78 to -13.33	****	<0.0001	-8626	-9.387 to -7.864	****	<0.0001	-2104	-2.374 to -1.835	****	<0.0001	-2556	-2.901 to -2.210	****	<0.0001	-5.05	-5.412 to -4.687	****	<0.0001
28 vs. 42	1426	-0.3764 to 3.229	ns	0.1804	0.02879	-0.1754 to 0.2330	ns	0.9977	0.04719	-0.2041 to 0.2984	ns	0.9914	-0.1564	-0.3540 to 0.04119	ns	0.18	-2115	-3.340 to -0.8890	***	0.0002	-1.45	-2.211 to -0.6879	****	<0.0001	0.08738	-0.1820 to 0.3567	ns	0.9124	-0.2764	-0.6217 to 0.06889	ns	0.1713	0.03262	-0.3301 to 0.3954	ns	0.9997
28 vs. 56	2607	0.8045 to 4.410	**	0.002	-0.02502	-0.2292 to 0.1792	ns	0.9988	0.3576	0.1064 to 0.6089	**	0.0023	-0.1196	-0.3172 to 0.07800	ns	0.4424	-3.52	-4.746 to -2.295	****	<0.0001	-1517	-2.279 to -0.7557	****	<0.0001	0.1336	-0.1358 to 0.4030	ns	0.6471	-0.5124	-0.8576 to -0.1671	**	0.0015	0.7582	0.3954 to 1.121	****	<0.0001
28 vs. 63	1695	-0.1080 to 3.497	ns	0.0739	0.3359	0.1317 to 0.5400	***	0.0004	0.3356	0.08432 to 0.5868	**	0.0045	-0.0006926	-0.1983 to 0.1969	ns	>0.9999	-6567	-7.793 to -5.341	****	<0.0001	-2201	-2.962 to -1.439	****	<0.0001	0.1655	-0.1039 to 0.4348	ns	0.4265	-0.7423	-1.088 to -0.3970	****	<0.0001	0.3145	-0.04825 to 0.6773	ns	0.1164
28 vs. 70	3586	1.783 to 5.388	****	<0.0001	0.08573	-0.1185 to 0.2899	ns	0.7831	0.4755	0.2242 to 0.7267	****	<0.0001	-0.002896	-0.2005 to 0.1947	ns	>0.9999	-6099	-7.325 to -4.874	****	<0.0001	-1855	-2.617 to -1.094	****	<0.0001	0.2748	0.005414 to 0.5441	*	0.0437	-0.7423	-1.088 to -0.3970	****	<0.0001	0.7445	0.3817 to 1.107	****	<0.0001
42 vs. 56	1181	-0.6217 to 2.984	ns	0.3579	-0.05381	-0.2580 to 0.1504	ns	0.9619	0.3104	0.05916 to 0.5617	**	0.0095	0.03681	-0.1608 to 0.2344	ns	0.9917	-1406	-2.631 to -0.1800	*	0.0181	-0.06774	-0.8295 to 0.6940	ns	0.9998	0.04622	-0.2231 to 0.3156	ns	0.9943	-0.236	-0.5812 to 0.1093	ns	0.3142	0.7256	0.3628 to 1.088	****	<0.0001
42 vs. 63	0.2683	-1.534 to 2.071	ns	0.9971	0.3071	0.1029 to 0.5113	**	0.0013	0.2884	0.03713 to 0.5396	*	0.018	0.1557	-0.04188 to 0.3534	ns	0.1836	-4452	-5.678 to -3.227	****	<0.0001	-0.7511	-1.513 to 0.01066	ns	0.0549	0.07809	-0.1913 to 0.3474	ns	0.9437	-0.4659	-0.8111 to -0.1206	**	0.0041	0.2819	-0.08087 to 0.6446	ns	0.195
42 vs. 70	2159	0.3566 to 3.962	*	0.0125	0.05694	-0.1472 to 0.2611	ns	0.9519	0.4283	0.1770 to 0.6796	***	0.0003	0.1535	-0.04409 to 0.3512	ns	0.1951	-3985	-5.210 to -2.759	****	<0.0001	-0.4058	-1.168 to 0.3559	ns	0.5773	0.1874	-0.08197 to 0.4567	ns	0.2963	-0.4659	-0.8112 to -0.1206	**	0.0041	0.7119	0.3491 to 1.075	****	<0.0001
56 vs. 63	-0.9126	-2.715 to 0.8901	ns	0.6277	0.3609	0.1567 to 0.5651	***	0.0002	-0.02203	-0.2733 to 0.2292	ns	0.9998	0.1189	-0.07870 to 0.3165	ns	0.4487	-3047	-4.272 to -1.821	****	<0.0001	-0.6833	-1.445 to 0.07840	ns	0.0969	0.03187	-0.2375 to 0.3012	ns	0.999	-0.2299	-0.5752 to 0.1154	ns	0.3409	-0.4437	-0.8064 to -0.08092	*	0.0104
56 vs. 70	0.9784	-0.8243 to 2.781	ns	0.5582	0.1107	-0.09344 to 0.3149	ns	0.5589	0.1179	-0.1334 to 0.3691	ns	0.697	0.1167	-0.08090 to 0.3143	ns	0.4688	-2579	-3.805 to -1.353	****	<0.0001	-0.3381	-1.100 to 0.4237	ns	0.7425	0.1412	-0.1282 to 0.4105	ns	0.5938	-0.2299	-0.5752 to 0.1153	ns	0.3407	-0.01369	-0.3765 to 0.3491	ns	>0.9999
63 vs. 70	1891	0.08830 to 3.694	*	0.0359	-0.2501	-0.4543 to -0.04596	*	0.0103	0.1399	-0.1113 to 0.3912	ns	0.5315	-0.002203	-0.1998 to 0.1954	ns	>0.9999	0.4678	-0.7578 to 1.693	ns	0.8418	0.3453	-0.4165 to 1.107	ns	0.7258	0.1093	-0.1601 to 0.3787	ns	0.8057	-0.0000374	-0.3453 to 0.3452	ns	>0.9999	0.43	0.06723 to 0.7927	*	0.0137
	LMXB1				NURR1				PITX3				TH				SLC18A2				SLC6A3				KCNJ6
Tukey's multiple comparisons test	Mean Diff.	95.00% CI of diff.	Summary	Adjusted P Value	Mean Diff.	95.00% CI of diff.	Summary	Adjusted P Value	Mean Diff.	95.00% CI of diff.	Summary	Adjusted P Value	Mean Diff.	95.00% CI of diff.	Summary	Adjusted P Value	Mean Diff.	95.00% CI of diff.	Summary	Adjusted P Value	Mean Diff.	95.00% CI of diff.	Summary	Adjusted P Value	Mean Diff.	95.00% CI of diff.	Summary	Adjusted P Value
0 vs. 28	-0.8972	-1.203 to -0.5917	****	<0.0001	0.1066	-0.1707 to 0.3838	ns	0.8381	-0.4022	-2.581 to 1.776	ns	0.9917	-1753	-1.970 to -1.537	****	<0.0001	-1498	-1.891 to -1.105	****	<0.0001	2853	0.9573 to 4.750	**	0.0013	-2401	-2.880 to -1.921	****	<0.0001
0 vs. 42	-0.7154	-1.021 to -0.4099	****	<0.0001	-0.2695	-0.5468 to 0.007741	ns	0.0601	0.2114	-1.967 to 2.390	ns	0.9996	-2065	-2.282 to -1.849	****	<0.0001	-2406	-2.799 to -2.013	****	<0.0001	3345	1.448 to 5.241	***	0.0002	-2907	-3.387 to -2.428	****	<0.0001
0 vs. 56	-0.4151	-0.7206 to -0.1096	**	0.0038	-0.158	-0.4353 to 0.1193	ns	0.507	0.5932	-1.585 to 2.772	ns	0.9547	-2082	-2.299 to -1.866	****	<0.0001	-2258	-2.651 to -1.865	****	<0.0001	3488	1.591 to 5.384	****	<0.0001	-2649	-3.129 to -2.170	****	<0.0001
0 vs. 63	-0.3131	-0.6186 to -0.007541	*	0.0424	-0.01186	-0.2891 to 0.2654	ns	>0.9999	0.04076	-2.138 to 2.219	ns	>0.9999	-2206	-2.422 to -1.990	****	<0.0001	-2993	-3.386 to -2.600	****	<0.0001	3607	1.711 to 5.503	****	<0.0001	-2943	-3.423 to -2.464	****	<0.0001
0 vs. 70	-0.406	-0.7115 to -0.1005	**	0.0048	0.08911	-0.1882 to 0.3664	ns	0.9155	0.4266	-1.870 to 2.723	ns	0.9915	-2107	-2.323 to -1.891	****	<0.0001	-2547	-2.940 to -2.154	****	<0.0001	3113	1.217 to 5.010	***	0.0004	-2678	-3.158 to -2.199	****	<0.0001
28 vs. 42	0.1818	-0.1237 to 0.4873	ns	0.4608	-0.3761	-0.6534 to -0.09882	**	0.0039	0.6136	-1.440 to 2.668	ns	0.9342	-0.3121	-0.5283 to -0.09585	**	0.002	-0.9081	-1.301 to -0.5151	****	<0.0001	0.4911	-1.405 to 2.387	ns	0.9646	-0.5066	-0.9860 to -0.02713	*	0.0341
28 vs. 56	0.4821	0.1766 to 0.7876	***	0.0007	-0.2646	-0.5419 to 0.01270	ns	0.0675	0.9954	-1.059 to 3.049	ns	0.662	-0.329	-0.5453 to -0.1128	**	0.0011	-0.7598	-1.153 to -0.3668	****	<0.0001	0.6341	-1.262 to 2.530	ns	0.9017	-0.2485	-0.7279 to 0.2309	ns	0.6048
28 vs. 63	0.5841	0.2786 to 0.8897	****	<0.0001	-0.1184	-0.3957 to 0.1589	ns	0.7712	0.443	-1.611 to 2.497	ns	0.9833	-0.4524	-0.6687 to -0.2362	****	<0.0001	-1495	-1.888 to -1.102	****	<0.0001	0.7532	-1.143 to 2.649	ns	0.8189	-0.5425	-1.022 to -0.06303	*	0.0202
28 vs. 70	0.4912	0.1857 to 0.7967	***	0.0006	-0.01745	-0.2947 to 0.2598	ns	>0.9999	0.8288	-1.350 to 3.007	ns	0.8391	-0.3536	-0.5699 to -0.1374	***	0.0005	-1049	-1.442 to -0.6559	****	<0.0001	0.2599	-1.636 to 2.156	ns	0.998	-0.2776	-0.7571 to 0.2018	ns	0.4899
42 vs. 56	0.3003	-0.005189 to 0.6058	ns	0.056	0.1115	-0.1658 to 0.3888	ns	0.8113	0.3818	-1.672 to 2.436	ns	0.9914	-0.01694	-0.2332 to 0.1993	ns	0.9999	0.1483	-0.2447 to 0.5413	ns	0.8479	0.1431	-1.753 to 2.039	ns	0.9999	0.2581	-0.2214 to 0.7375	ns	0.5667
42 vs. 63	0.4024	0.09685 to 0.7079	**	0.0052	0.2577	-0.01960 to 0.5350	ns	0.0792	-0.1706	-2.225 to 1.883	ns	0.9998	-0.1404	-0.3566 to 0.07589	ns	0.3676	-0.5874	-0.9804 to -0.1943	**	0.0014	0.2621	-1.634 to 2.158	ns	0.9979	-0.0359	-0.5153 to 0.4435	ns	0.9999
42 vs. 70	0.3094	0.003898 to 0.6149	*	0.0459	0.3587	0.08137 to 0.6359	**	0.0062	0.2152	-1.963 to 2.394	ns	0.9996	-0.04155	-0.2578 to 0.1747	ns	0.9905	-0.1408	-0.5339 to 0.2522	ns	0.8733	-0.2311	-2.127 to 1.665	ns	0.9989	0.2289	-0.2505 to 0.7084	ns	0.6817
56 vs. 63	0.102	-0.2035 to 0.4076	ns	0.9022	0.1462	-0.1311 to 0.4235	ns	0.5879	-0.5524	-2.606 to 1.502	ns	0.957	-0.1234	-0.3397 to 0.09282	ns	0.5055	-0.7357	-1.129 to -0.3427	****	<0.0001	0.1191	-1.777 to 2.015	ns	>0.9999	-0.294	-0.7734 to 0.1855	ns	0.4285
56 vs. 70	0.009087	-0.2964 to 0.3146	ns	>0.9999	0.2471	-0.03014 to 0.5244	ns	0.1004	-0.1666	-2.345 to 2.012	ns	0.9999	-0.02462	-0.2409 to 0.1916	ns	0.9992	-0.2892	-0.6822 to 0.1039	ns	0.2426	-0.3742	-2.270 to 1.522	ns	0.9892	-0.02915	-0.5086 to 0.4503	ns	>0.9999
63 vs. 70	-0.09295	-0.3985 to 0.2126	ns	0.9317	0.101	-0.1763 to 0.3783	ns	0.8658	0.3858	-1.793 to 2.564	ns	0.9931	0.0988	-0.1174 to 0.3150	ns	0.7193	0.4465	0.05350 to 0.8395	*	0.0195	-0.4933	-2.389 to 1.403	ns	0.9639	0.2648	-0.2146 to 0.7443	ns	0.54
* <0.05
** <0.01
*** <0.001
**** <0.0001
