# Supplementary material for: Prolonged Differentiation of Neuron-Astrocyte Co-Cultures Results in Emergence of Dopaminergic Neurons
Source: Int J Mol Sci. 2023 Feb 10;24(4):3608. doi: 10.3390/ijms24043608 (PMC9959280; doi:10.3390/ijms24043608)
Supplement: Supplementary file 1 [file ijms-24-03608-s001.zip › Supplementary Table S2.xlsx]

## Sheet: Raw data PCR
Supplementary table 2: Raw Ct values of data presented in Suppl. Fig. 1
Sample no.	Day	Ct LMXB1	Ct NURR1	Ct PITX3	Ct TH	Ct SLC18A2	Ct SLC6A3	Ct KCNJ6	Ct GUSB	Ct POLR2A	Ct HPRT
1	0	25.2137	29.7849	36.2098	25.199	33.7928	30.5819	28.6819	25.9008	22.395	24.1479
2	0	25.0728	29.7492	37.5361	25.0825	33.3878	30.5109	28.6582	25.8251	22.3236	24.0743
3	0	25.2839	30.1895	35.9914	25.223	33.5254	30.4311	29.4794	25.9773	22.3357	24.1565
4	0	25.3104	29.9687	Undetermined	25.1788	33.2535	30.5928	28.8499	25.9219	22.496	24.2089
5	0	25.2407	29.8687	35.4844	25.1031	34.3899	30.3064	29.395	25.9561	22.4473	24.2017
6	1	25.5219	30.0567	35.5825	25.4917	33.181	31.2361	28.1541	25.7	22.0397	23.8699
7	1	25.3621	29.7979	34.7802	25.5403	33.4849	31.092	27.6961	25.8628	22.1838	24.0233
8	1	25.3261	30.16	35.9252	25.4778	33.2821	31.3014	28.522	25.8382	22.2759	24.057
9	1	25.265	29.9754	Undetermined	25.4834	33.6057	31.3754	28.6552	25.8432	22.1322	23.9877
10	1	25.2808	29.985	34.5987	25.5324	33.3581	31.1309	28.2218	25.7235	22.1222	23.9228
11	4	26.0588	30.9218	35.1452	26.3223	33.9391	32.1006	29.2471	26.503	22.9538	24.7284
12	4	25.9247	30.881	37.392	26.3847	34.0955	32.4623	29.6157	26.5978	23.0569	24.8273
13	4	25.5518	30.6969	34.9078	26.2355	34.0332	31.9084	28.2489	26.43	22.8198	24.6249
14	4	25.6358	30.9244	36.4826	26.1703	33.3333	31.7043	28.6287	26.3065	22.9448	24.6257
15	4	25.837	31.054	36.7647	26.2966	34.436	32.2706	28.6898	26.474	22.7552	24.6146
16	7	24.8256	30.5765	Undetermined	24.8027	33.0913	31.6382	28.0476	25.9911	22.5286	24.2599
17	7	24.9425	30.4192	35.0623	24.6886	32.574	31.2439	27.6524	25.9664	22.3988	24.1826
18	7	24.9927	30.3744	Undetermined	24.7172	32.6236	31.2399	28.3557	25.9318	22.5554	24.2436
19	7	24.8461	30.4602	36.5609	24.6544	32.9808	31.5197	28.34	26.035	22.6149	24.325
20	7	25.0342	30.3616	35.982	24.8771	33.1744	31.771	27.5954	25.9963	22.6837	24.34
21	10	24.077	30.0833	Undetermined	23.7679	32.1396	30.8186	27.0556	25.9883	22.6906	24.3395
22	10	23.8522	30.2134	Undetermined	23.7603	32.3421	30.9097	26.3944	25.9587	22.6257	24.2922
23	10	23.9709	30.1356	35.7745	24.0043	32.3603	30.9917	27.3249	26.2854	22.8305	24.5579
24	10	24.2242	30.4195	37.6374	23.945	32.4841	31.0974	27.1919	26.4478	22.8349	24.6414
25	10	24.4367	30.586	36.8099	23.953	32.5744	30.5964	27.0674	26.3668	22.8876	24.6272
26	14	23.7711	29.8059	Undetermined	23.3049	32.3549	31.6493	26.2231	26.6155	22.8423	24.7289
27	14	23.7875	29.7121	36.5412	23.3092	32.6935	32.1735	26.7062	26.3964	22.652	24.5242
28	14	23.9035	29.5023	36.6573	23.2509	32.5186	31.9148	26.2491	26.5386	22.7854	24.662
29	14	23.565	29.2587	35.5501	22.9692	32.0282	31.9719	25.8132	26.2123	22.6935	24.4529
30	14	23.7035	29.6593	Undetermined	23.236	32.459	32.3473	26.3143	26.0095	22.8492	24.4293

## Sheet: Statistics
Supplementary Table S2: Full statistics of data presented in Suppl. Fig. 1. A one-way ANOVA for each gene was performed.
	LMXB1				NURR1				PITX3				TH				SLC18A2				SLC6A3				KCNJ6
Tukey's multiple comparisons test	Mean Diff.	95.00% CI of diff.	Summary	Adjusted P Value	Mean Diff.	95.00% CI of diff.	Summary	Adjusted P Value	Mean Diff.	95.00% CI of diff.	Summary	Adjusted P Value	Mean Diff.	95.00% CI of diff.	Summary	Adjusted P Value	Mean Diff.	95.00% CI of diff.	Summary	Adjusted P Value	Mean Diff.	95.00% CI of diff.	Summary	Adjusted P Value	Mean Diff.	95.00% CI of diff.	Summary	Adjusted P Value
0 vs. 1	0.3126	0.05959 to 0.5656	**	0.0095	0.2685	-0.04174 to 0.5788	ns	0.1175	-0.9069	-2.808 to 0.9942	ns	0.6473	0.5336	0.3642 to 0.7029	****	<0.0001	-0.1018	-0.6655 to 0.4619	ns	0.9928	0.9283	0.4636 to 1.393	****	<0.0001	-0.3015	-1.025 to 0.4224	ns	0.7885
0 vs. 4	0.051	-0.2020 to 0.3040	ns	0.9882	0.4571	0.1468 to 0.7674	**	0.0016	-0.706	-2.509 to 1.097	ns	0.8007	0.5983	0.4289 to 0.7676	****	<0.0001	-0.2288	-0.7925 to 0.3350	ns	0.8056	1078	0.6137 to 1.543	****	<0.0001	-0.355	-1.079 to 0.3689	ns	0.6576
0 vs. 7	-0.4084	-0.6614 to -0.1554	***	0.0005	0.4139	0.1036 to 0.7241	**	0.0046	-0.5744	-2.628 to 1.479	ns	0.9406	-0.5216	-0.6910 to -0.3523	****	<0.0001	-0.8934	-1.457 to -0.3297	***	0.0007	0.8856	0.4210 to 1.350	****	<0.0001	-0.8082	-1.532 to -0.08430	*	0.0225
0 vs. 10	-1446	-1.699 to -1.193	****	<0.0001	0.04157	-0.2687 to 0.3519	ns	0.9982	-0.02853	-2.082 to 2.025	ns	>0.9999	-1605	-1.774 to -1.436	****	<0.0001	-1624	-2.187 to -1.060	****	<0.0001	0.06438	-0.4003 to 0.5290	ns	0.9979	-2011	-2.735 to -1.287	****	<0.0001
0 vs. 14	-1.88	-2.133 to -1.627	****	<0.0001	-0.7261	-1.036 to -0.4159	****	<0.0001	-0.4571	-2.510 to 1.596	ns	0.9769	-2345	-2.514 to -2.175	****	<0.0001	-1661	-2.224 to -1.097	****	<0.0001	1125	0.6605 to 1.590	****	<0.0001	-2656	-3.380 to -1.932	****	<0.0001
1 vs. 4	-0.2616	-0.5146 to -0.008594	*	0.0398	0.1886	-0.1217 to 0.4988	ns	0.4381	0.2009	-1.603 to 2.004	ns	0.9991	0.06474	-0.1046 to 0.2341	ns	0.841	-0.127	-0.6907 to 0.4368	ns	0.9806	0.1501	-0.3146 to 0.6147	ns	0.9139	-0.05349	-0.7774 to 0.6704	ns	>0.9999
1 vs. 7	-0.721	-0.9740 to -0.4680	****	<0.0001	0.1453	-0.1650 to 0.4556	ns	0.6986	0.3325	-1.721 to 2.386	ns	0.9945	-1055	-1.225 to -0.8858	****	<0.0001	-0.7916	-1.355 to -0.2278	**	0.0027	-0.04267	-0.5073 to 0.4220	ns	0.9997	-0.5067	-1.231 to 0.2172	ns	0.2903
1 vs. 10	-1758	-2.011 to -1.505	****	<0.0001	-0.227	-0.5372 to 0.08332	ns	0.248	0.8784	-1.175 to 2.932	ns	0.7387	-2138	-2.308 to -1.969	****	<0.0001	-1522	-2.085 to -0.9580	****	<0.0001	-0.8639	-1.329 to -0.3993	****	<0.0001	-1709	-2.433 to -0.9855	****	<0.0001
1 vs. 14	-2192	-2.445 to -1.939	****	<0.0001	-0.9947	-1.305 to -0.6844	****	<0.0001	0.4498	-1.604 to 2.503	ns	0.9785	-2878	-3.048 to -2.709	****	<0.0001	-1559	-2.123 to -0.9951	****	<0.0001	0.1969	-0.2678 to 0.6615	ns	0.7768	-2354	-3.078 to -1.630	****	<0.0001
4 vs. 7	-0.4594	-0.7124 to -0.2064	***	0.0001	-0.04325	-0.3535 to 0.2670	ns	0.9979	0.1316	-1.832 to 2.095	ns	>0.9999	-1.12	-1.289 to -0.9506	****	<0.0001	-0.6646	-1.228 to -0.1009	*	0.0144	-0.1927	-0.6574 to 0.2719	ns	0.7913	-0.4532	-1.177 to 0.2707	ns	0.4062
4 vs. 10	-1497	-1.750 to -1.244	****	<0.0001	-0.4155	-0.7258 to -0.1052	**	0.0044	0.6775	-1.286 to 2.641	ns	0.8695	-2203	-2.373 to -2.034	****	<0.0001	-1395	-1.959 to -0.8311	****	<0.0001	-1014	-1.479 to -0.5493	****	<0.0001	-1656	-2.380 to -0.9320	****	<0.0001
4 vs. 14	-1931	-2.184 to -1.678	****	<0.0001	-1183	-1.494 to -0.8730	****	<0.0001	0.2489	-1.714 to 2.212	ns	0.9982	-2943	-3.112 to -2.774	****	<0.0001	-1432	-1.996 to -0.8681	****	<0.0001	0.0468	-0.4178 to 0.5114	ns	0.9996	-2301	-3.025 to -1.577	****	<0.0001
7 vs. 10	-1037	-1.290 to -0.7844	****	<0.0001	-0.3723	-0.6826 to -0.06200	*	0.0124	0.5459	-1.649 to 2.741	ns	0.9632	-1083	-1.253 to -0.9140	****	<0.0001	-0.7302	-1.294 to -0.1665	**	0.0061	-0.8212	-1.286 to -0.3566	***	0.0002	-1203	-1.927 to -0.4788	***	0.0004
7 vs. 14	-1471	-1.724 to -1.218	****	<0.0001	-1.14	-1.450 to -0.8297	****	<0.0001	0.1173	-2.078 to 2.312	ns	>0.9999	-1823	-1.993 to -1.654	****	<0.0001	-0.7673	-1.331 to -0.2035	**	0.0037	0.2395	-0.2251 to 0.7042	ns	0.61	-1848	-2.572 to -1.124	****	<0.0001
10 vs. 14	-0.4339	-0.6869 to -0.1809	***	0.0003	-0.7677	-1.078 to -0.4574	****	<0.0001	-0.4286	-2.624 to 1.767	ns	0.987	-0.7399	-0.9092 to -0.5705	****	<0.0001	-0.03707	-0.6008 to 0.5267	ns	>0.9999	1061	0.5961 to 1.525	****	<0.0001	-0.6449	-1.369 to 0.07900	ns	0.1007
* <0.05
** <0.01
*** <0.001
**** <0.0001
